# Supplementary material for: How to reduce household costs for people with tuberculosis: a longitudinal costing survey in Nepal
Source: Health Policy Plan. 2020 Dec 20;36(5):594–605. doi: 10.1093/heapol/czaa156 (PMC8173598; doi:10.1093/heapol/czaa156)
Supplement: czaa156_Supp [file czaa156_supp.zip]

Archive with 1 entries (1 files):
- czaa156_Supplementary_Data.docx
